# Supplementary material for: Fine‐tuning of dual‐SMAD inhibition to differentiate human pluripotent stem cells into neural crest stem cells
Source: Cell Prolif. 2021 Jul 29;54(9):e13103. doi: 10.1111/cpr.13103 (PMC8450125; doi:10.1111/cpr.13103)
Supplement: Supplementary file 2 — Table S1 [file CPR-54-e13103-s001.xlsx]

## Sheet: Sheet1
Supplemental Table 1. List of the primer sequences for quantitative RT-PCR used in this study
Gene	Forward primer (5'-3')	Reverse primer (5'-3')
P75	CCTCATCCCTGTCTATTGCTCC	GTTGGCTCCTTGGTTCTGC
AP2	TCCCTGTCCAAGTCCAACAGCAAT	AAATTCGGTTTCGCACACGTACCC
SNAIL2	TTTCTGGGCTGGCCAAACAT	TGCTACACAGCAGCCAGATTCC
SOX10	ATACGACACTGTCCCGGCCCTAAA	TTCTCCTCTGTCCAGCCTGTTCTC
CD44	CCAGAAGGAACAGTGGTTTGGC	ACTGTCCTCTGGGCTTGGTGTT
CD73	GGCCAATGGTGGAGATGGGTTC	CAAAGCCAGGTCCTAAAAGGC
CD105	ACGCTCCCTCTGGCTGTTG	GCCCTTCGAGACCTGGCTAG
GAPDH	GAGTCAACGGATTTGGTCGT	TTGATTTTGGAGGGATCTCG
