# Supplementary material for: Fine‐tuning of dual‐SMAD inhibition to differentiate human pluripotent stem cells into neural crest stem cells
Source: Cell Prolif. 2021 Jul 29;54(9):e13103. doi: 10.1111/cpr.13103 (PMC8450125; doi:10.1111/cpr.13103)
Supplement: Supplementary file 3 — Table S2 [file CPR-54-e13103-s002.xlsx]

## Sheet: Sheet2
Supplemental Table 2. List of genes differentially expressed by more than 4-fold between p75high and p75low cells.
p75high vs p75low (>4 folds)			p75high vs p75low (<4 folds)
Gene_Symbol	P75_Bright/P75_Dim.fc		Gene_Symbol	P75_Bright/P75_Dim.fc
SOX10	109.215		MXRA5	-19.0189
ERBB3	48.7719		CSRP2	-14.3442
SCRG1	48.4285		COL3A1	-13.4867
SPP1	48.1216		FIGF	-13.4582
INSC	44.8193		WNT3A	-12.957
SPP1	30.3176		IRX3	-12.5307
EDNRB	23.57		MAB21L2	-11.9942
ALDH1A3	22.857		PRRX1	-11.727
GFRA2	20.7684		CNTNAP2	-11.6793
C4orf18	19.4053		PTH1R	-11.2626
GAS7	17.0273		GPC3	-10.3596
MEGF10	16.0239		TWIST1	-9.82318
FHDC1	15.4045		PRRX2	-9.32473
TBX2	14.6872		CDH11	-9.23332
POSTN	14.1752		ZIC2	-9.22926
GPR126	13.8761		BMP7	-8.49747
MOXD1	13.7575		SVEP1	-8.03882
SILV	13.2861		FAP	-7.96118
UGT8	13.1213		VASN	-7.82482
SLC15A3	12.6125		GLT8D2	-7.75708
EGFLAM	11.8632		PTRF	-7.68714
MOXD1	11.7179		COL4A6	-7.59118
PTPRZ1	11.4476		DSCR6	-7.40217
PLP1	11.3311		TGFBI	-7.39269
AFAP1L2	10.7081		PCDH19	-7.21048
ALDH1A3	10.5983		LEPREL1	-6.9684
PLAT	10.5693		DDIT4L	-6.87742
MEGF10	10.1075		IRX2	-6.7112
SORCS1	10.0922		NKD1	-6.70325
TFAP2C	9.95023		GREM1	-6.59189
COL22A1	9.94923		COLEC12	-6.55062
ATP10B	9.91202		PROM1	-6.53615
SNTB1	9.79504		VCAM1	-6.33861
SCN4B	9.66844		PCOLCE	-6.23855
OR7E156P	9.57579		PDGFRA	-6.05279
IGFBP5	9.48985		SEMA3A	-6.04427
TFAP2C	9.20271		SIX4	-5.97251
IGFBP5	8.87037		FHL2	-5.94363
AFAP1L2	8.79463		FLJ21986	-5.9346
TGFBR2	8.31097		ANGPT1	-5.91267
TGFBR2	8.14193		ROR2	-5.87523
MITF	8.04332		DACH1	-5.67022
PCTK3	7.84682		GAS2	-5.64115
EGFLAM	7.7705		AHNAK	-5.63718
NGFR	7.74455		FHL2	-5.5813
CRYL1	7.64846		ASAM	-5.53102
MMP15	7.48939		NPTX2	-5.52317
RELN	7.3114		LDB2	-5.49473
S100A10	7.25601		PRSS35	-5.44708
LOC650003	6.94307		IRX5	-5.43625
ERBB3	6.88327		WNT2B	-5.40972
GSN	6.82479		EPHA4	-5.37814
C13orf18	6.78108		ISM1	-5.34479
FAM46C	6.6154		MME	-5.33608
SLC35F1	6.56736		TMEM119	-5.12867
TRIM9	6.40003		ODZ4	-5.10466
SOX8	6.33992		LOC646723	-5.08326
SH3KBP1	6.32161		DDR2	-5.06443
GRIK2	6.30654		KRT8	-5.04748
S100A10	6.29671		CAPN6	-4.91645
OR7E156P	6.11311		MFAP4	-4.72481
PLP1	6.05601		FOXC1	-4.70001
LOC653888	5.90872		SERTAD4	-4.69802
SOCS2	5.88791		PDGFRA	-4.67128
C13orf18	5.62961		FLNC	-4.66904
ENPP2	5.62814		CPE	-4.66636
ST8SIA5	5.61858		CLIC6	-4.6585
SH3KBP1	5.60829		ID1	-4.6278
PLEKHA4	5.47925		BOC	-4.61445
CELSR2	5.30526		CYP1B1	-4.58811
HEYL	5.27817		EVI1	-4.56383
SMOC1	5.26809		LUM	-4.4924
CDH6	5.2394		MAMDC2	-4.48017
ENPP2	5.2182		ALCAM	-4.47642
TGFBR3	5.20159		BMP4	-4.31988
GNG2	5.19608		MPP1	-4.21091
ARRB1	5.18034		SIX1	-4.13
DLX1	5.10327		SLIT3	-4.12096
IL17D	5.10205		HAPLN1	-4.11142
CAPN3	5.08394		PODXL	-4.10243
PMP22	5.06454		FBLN5	-4.10188
KAT2B	5.02407		GAS1	-4.0956
BCHE	4.99874		CHST15	-4.0608
LOC645323	4.95147		CCL2	-4.05748
BCAR3	4.93914		ALPL	-4.02783
ADARB1	4.90341		EEPD1	-4.01472
MEF2C	4.8765
PLEKHH1	4.81836
DDIT4	4.7904
GRIK2	4.76902
NCAM2	4.74361
ZEB2	4.70643
NDP	4.6352
NLGN4X	4.62266
PHACTR3	4.62069
C5orf23	4.58188
PHACTR1	4.56273
PHACTR3	4.56095
TTYH1	4.5462
RASSF4	4.54111
RHOB	4.53081
ARPC1B	4.51937
DAGLA	4.51833
GRIK2	4.50048
SESN3	4.49373
GDPD5	4.46169
BCHE	4.44373
NPL	4.43683
PYGL	4.4334
ENOX1	4.41232
NLGN3	4.38198
ITGA4	4.37283
RBP1	4.31318
L1CAM	4.30061
ENC1	4.28716
DLX1	4.26486
LAMA4	4.21066
ARHGEF3	4.17814
C10orf47	4.16389
LPL	4.15073
NLGN4X	4.13954
RAB38	4.11217
GLRB	4.11003
ITPR3	4.10911
CHN2	4.08386
ALDH1A1	4.06399
SOCS2	4.05463
POSTN	4.04005
KANK4	4.02669
C10orf47	4.02134
PMP22	4.00985
SORBS1	4.00522
